# Supplementary material for: Revision of the green lacewing subgenus Ankylopteryx (Sencera) (Neuroptera, Chrysopidae)
Source: Zookeys. 2015 Dec 9;(543):111–27. doi: 10.3897/zookeys.543.6476 (PMC4714328; doi:10.3897/zookeys.543.6476)
Supplement: XML Treatment for Sencera [file zookeys.543.6476-treatment1.xml]

<!DOCTYPE tp:taxon-treatment
  PUBLIC "-//TaxonX//DTD Taxonomic Treatment Publishing DTD v0 20100105//EN" "tax-treatment-NSO.dtd">
<tp:taxon-treatment xmlns:tp="http://www.plazi.org/taxpub"><tp:treatment-meta><kwd-group><label>Taxon classification</label><kwd><named-content content-type="kingdom">Animalia</named-content></kwd><kwd><named-content content-type="order">Neuroptera</named-content></kwd><kwd><named-content content-type="family">Chrysopidae</named-content></kwd></kwd-group><mixed-citation publication-type="journal"><person-group><name><surname>Breitkreuz</surname><given-names>Laura C.V.</given-names></name><name><surname>Winterton</surname><given-names>Shaun L.</given-names></name><name><surname>Engel</surname><given-names>Michael S.</given-names></name></person-group><article-title>Revision of the green lacewing subgenus <tp:taxon-name><tp:taxon-name-part taxon-name-part-type="genus">Ankylopteryx</tp:taxon-name-part> (<tp:taxon-name-part taxon-name-part-type="subgenus">Sencera</tp:taxon-name-part>)</tp:taxon-name> (<tp:taxon-name><tp:taxon-name-part taxon-name-part-type="order">Neuroptera</tp:taxon-name-part></tp:taxon-name>, <tp:taxon-name><tp:taxon-name-part taxon-name-part-type="family">Chrysopidae</tp:taxon-name-part></tp:taxon-name>)</article-title><source>Zookeys</source><day>9</day><month>12</month><year>2015</year><volume>2015</volume><issue>543</issue><fpage>111</fpage><lpage>127</lpage><pub-id pub-id-type="doi">10.3897/zookeys.543.6476</pub-id></mixed-citation></tp:treatment-meta><tp:nomenclature><label>Subgenus</label><tp:taxon-name>
                            <tp:taxon-name-part taxon-name-part-type="subgenus">Sencera</tp:taxon-name-part>
                        </tp:taxon-name><tp:taxon-authority>Navás</tp:taxon-authority><tp:nomenclature-citation-list><tp:nomenclature-citation><tp:taxon-name><tp:taxon-name-part taxon-name-part-type="subgenus">Sencera</tp:taxon-name-part></tp:taxon-name><comment><xref ref-type="bibr" rid="B15">Navás 1925</xref>: 26. Type species: <italic><tp:taxon-name><tp:taxon-name-part taxon-name-part-type="subgenus">Sencera</tp:taxon-name-part> <tp:taxon-name-part taxon-name-part-type="species">scioneura</tp:taxon-name-part></tp:taxon-name></italic><xref ref-type="bibr" rid="B15">Navás 1925</xref>, by original designation. <xref ref-type="bibr" rid="B5">Brooks 1983</xref>: 6 [keyed as genus]; <xref ref-type="bibr" rid="B7">Brooks and Barnard 1990</xref>: 157 [demoted <!--PageBreak-->to subgeneric rank, redescribed]; <xref ref-type="bibr" rid="B24">Tsukaguchi 1995</xref>: 10, 122 [synonymy with <italic><tp:taxon-name><tp:taxon-name-part taxon-name-part-type="genus">Ankylopteryx</tp:taxon-name-part></tp:taxon-name></italic>]; <xref ref-type="bibr" rid="B20">New 2003</xref>: 92 [keyed as subgenus of <italic><tp:taxon-name><tp:taxon-name-part taxon-name-part-type="genus">Ankylopteryx</tp:taxon-name-part></tp:taxon-name></italic>]; <xref ref-type="bibr" rid="B28">Yang et al. 2005</xref>: 51 [keyed as subgenus of <italic><tp:taxon-name><tp:taxon-name-part taxon-name-part-type="genus">Ankylopteryx</tp:taxon-name-part></tp:taxon-name></italic>].</comment></tp:nomenclature-citation></tp:nomenclature-citation-list></tp:nomenclature><tp:treatment-sec sec-type="Diagnosis"><title>Diagnosis.</title><p>The subgenus <italic><tp:taxon-name><tp:taxon-name-part taxon-name-part-type="subgenus">Sencera</tp:taxon-name-part></tp:taxon-name></italic> differs from <italic><tp:taxon-name><tp:taxon-name-part taxon-name-part-type="genus">Ankylopteryx</tp:taxon-name-part></tp:taxon-name></italic> <italic>s.str.</italic> only in the absence of the forewing ‘<italic>im</italic>’ cell (Fig. <xref ref-type="fig" rid="F2">2</xref>). <xref ref-type="bibr" rid="B7">Brooks and Barnard (1990)</xref> mentioned further differences in the forewing length, ratio of forewing length and width, and ratio of head and compound eye widths but these are all overlapping with those values for species of <italic><tp:taxon-name><tp:taxon-name-part taxon-name-part-type="genus">Ankylopteryx</tp:taxon-name-part></tp:taxon-name></italic> <italic>s.str.</italic> The same is true for the slight color differences noted between the two.</p><fig id="F2" position="float" orientation="portrait"><label>Figure 2.</label><caption><p>Line drawing of forewing of <tp:taxon-name><tp:taxon-name-part taxon-name-part-type="genus">Ankylopteryx</tp:taxon-name-part> (<tp:taxon-name-part taxon-name-part-type="subgenus">Sencera</tp:taxon-name-part>) <tp:taxon-name-part taxon-name-part-type="species">anomala</tp:taxon-name-part></tp:taxon-name> (Brauer).</p></caption><graphic xmlns:xlink="http://www.w3.org/1999/xlink" xlink:href="zookeys-543-111-g002.jpg" position="float" orientation="portrait" xlink:type="simple" id="oo_68419.jpg"/></fig></tp:treatment-sec><ref-list><ref id="B15"><mixed-citation xmlns:xlink="http://www.w3.org/1999/xlink" xlink:type="simple"><person-group><name name-style="western"><surname>Navás</surname><given-names>L</given-names></name></person-group> (<year>1924</year> [<year>1925</year>]) <article-title>Comunicaciones entomológicas. 7. Neurópteros del Museo de Berlín.</article-title> <source>Revista de la Real Academia de Ciencias Exactas, Físico-Químicas y Naturales de Zaragoza</source>, <series>1a Serie</series> <volume>9</volume>: <fpage>20</fpage>–<lpage>34</lpage>. [<date-in-citation content-type="publish-date">Date of publication 16 June 1925</date-in-citation>] </mixed-citation></ref><ref id="B5"><mixed-citation xmlns:xlink="http://www.w3.org/1999/xlink" xlink:type="simple"><person-group><name name-style="western"><surname>Brooks</surname><given-names>SJ</given-names></name></person-group> (<year>1983</year>) <article-title>A new genus of Oriental lacewings (<tp:taxon-name><tp:taxon-name-part taxon-name-part-type="order">Neuroptera</tp:taxon-name-part></tp:taxon-name>: <tp:taxon-name><tp:taxon-name-part taxon-name-part-type="family">Chrysopidae</tp:taxon-name-part></tp:taxon-name>).</article-title> <source>Bulletin of the British Museum of Natural History (Entomology)</source> <volume>47</volume>(<issue>1</issue>): <fpage>1</fpage>–<lpage>26</lpage>. </mixed-citation></ref><ref id="B7"><mixed-citation xmlns:xlink="http://www.w3.org/1999/xlink" xlink:type="simple"><person-group><name name-style="western"><surname>Brooks</surname><given-names>SJ</given-names></name><name name-style="western"><surname>Barnard</surname><given-names>PC</given-names></name></person-group> (<year>1990</year>) <article-title>The green lacewings of the world: a generic review (<tp:taxon-name><tp:taxon-name-part taxon-name-part-type="order">Neuroptera</tp:taxon-name-part></tp:taxon-name>: <tp:taxon-name><tp:taxon-name-part taxon-name-part-type="family">Chrysopidae</tp:taxon-name-part></tp:taxon-name>).</article-title> <source>Bulletin of the British Museum of Natural History (Entomology)</source> <volume>59</volume>(<issue>2</issue>): <fpage>117</fpage>–<lpage>286</lpage>. </mixed-citation></ref><ref id="B24"><mixed-citation xmlns:xlink="http://www.w3.org/1999/xlink" xlink:type="simple"><person-group><name name-style="western"><surname>Tsukaguchi</surname><given-names>S</given-names></name></person-group> (<year>1995</year>) <source><tp:taxon-name><tp:taxon-name-part taxon-name-part-type="family">Chrysopidae</tp:taxon-name-part></tp:taxon-name> of Japan (<tp:taxon-name><tp:taxon-name-part taxon-name-part-type="class">Insecta</tp:taxon-name-part></tp:taxon-name>, <tp:taxon-name><tp:taxon-name-part taxon-name-part-type="order">Neuroptera</tp:taxon-name-part></tp:taxon-name>)</source>. Privately published, <publisher-loc>Osaka, Japan</publisher-loc>, <size units="page">[ii]+224 pp</size>. </mixed-citation></ref><ref id="B20"><mixed-citation xmlns:xlink="http://www.w3.org/1999/xlink" xlink:type="simple"><person-group><name name-style="western"><surname>New</surname><given-names>TR</given-names></name></person-group> (<year>2003</year>) <source>The <tp:taxon-name><tp:taxon-name-part taxon-name-part-type="order">Neuroptera</tp:taxon-name-part></tp:taxon-name> of Malesia</source> [<source>Fauna Malesiana Handbook</source> <volume>4</volume>]. <publisher-name>Brill</publisher-name>, <publisher-loc>Leiden, The Netherlands</publisher-loc>, <size units="page">viii+204 pp</size>. </mixed-citation></ref><ref id="B28"><mixed-citation xmlns:xlink="http://www.w3.org/1999/xlink" xlink:type="simple"><person-group><name name-style="western"><surname>Yang</surname><given-names>X</given-names></name><name name-style="western"><surname>Yang</surname><given-names>J</given-names></name><name name-style="western"><surname>Li</surname><given-names>W</given-names></name></person-group> (<year>2005</year>) <source>Fauna Sinica: <tp:taxon-name><tp:taxon-name-part taxon-name-part-type="class">Insecta</tp:taxon-name-part></tp:taxon-name>, Volume 39: <tp:taxon-name><tp:taxon-name-part taxon-name-part-type="order">Neuroptera</tp:taxon-name-part></tp:taxon-name>: <tp:taxon-name><tp:taxon-name-part taxon-name-part-type="family">Chrysopidae</tp:taxon-name-part></tp:taxon-name></source>. <publisher-name>Science Press</publisher-name>, <publisher-loc>Beijing, China</publisher-loc>, <size units="page">xiii+398 pp</size>., +4 pls. <comment>[In Chinese, with English summary]</comment></mixed-citation></ref></ref-list></tp:taxon-treatment>
