# Supplementary material for: Revision of the green lacewing subgenus Ankylopteryx (Sencera) (Neuroptera, Chrysopidae)
Source: Zookeys. 2015 Dec 9;(543):111–27. doi: 10.3897/zookeys.543.6476 (PMC4714328; doi:10.3897/zookeys.543.6476)
Supplement: XML Treatment for Ankylopteryx (Sencera) anomala [file zookeys.543.6476-treatment2.xml]

<!DOCTYPE tp:taxon-treatment
  PUBLIC "-//TaxonX//DTD Taxonomic Treatment Publishing DTD v0 20100105//EN" "tax-treatment-NSO.dtd">
<tp:taxon-treatment xmlns:tp="http://www.plazi.org/taxpub"><tp:treatment-meta><kwd-group><label>Taxon classification</label><kwd><named-content content-type="kingdom">Animalia</named-content></kwd><kwd><named-content content-type="order">Neuroptera</named-content></kwd><kwd><named-content content-type="family">Chrysopidae</named-content></kwd></kwd-group><mixed-citation publication-type="journal"><person-group><name><surname>Breitkreuz</surname><given-names>Laura C.V.</given-names></name><name><surname>Winterton</surname><given-names>Shaun L.</given-names></name><name><surname>Engel</surname><given-names>Michael S.</given-names></name></person-group><article-title>Revision of the green lacewing subgenus <tp:taxon-name><tp:taxon-name-part taxon-name-part-type="genus">Ankylopteryx</tp:taxon-name-part> (<tp:taxon-name-part taxon-name-part-type="subgenus">Sencera</tp:taxon-name-part>)</tp:taxon-name> (<tp:taxon-name><tp:taxon-name-part taxon-name-part-type="order">Neuroptera</tp:taxon-name-part></tp:taxon-name>, <tp:taxon-name><tp:taxon-name-part taxon-name-part-type="family">Chrysopidae</tp:taxon-name-part></tp:taxon-name>)</article-title><source>Zookeys</source><day>9</day><month>12</month><year>2015</year><volume>2015</volume><issue>543</issue><fpage>111</fpage><lpage>127</lpage><pub-id pub-id-type="doi">10.3897/zookeys.543.6476</pub-id></mixed-citation></tp:treatment-meta><tp:nomenclature><tp:taxon-name>
                            <tp:taxon-name-part taxon-name-part-type="genus">Ankylopteryx</tp:taxon-name-part>
                            (<tp:taxon-name-part taxon-name-part-type="subgenus">Sencera</tp:taxon-name-part>)
                            <tp:taxon-name-part taxon-name-part-type="species">anomala</tp:taxon-name-part>
                        </tp:taxon-name><tp:taxon-authority>Brauer</tp:taxon-authority><xref ref-type="fig" rid="F1">Figs 1</xref><xref ref-type="fig" rid="F2">, 2</xref><xref ref-type="fig" rid="F3">, 3–6</xref><xref ref-type="fig" rid="F4">, 7–10</xref><xref ref-type="fig" rid="F5">, 11–13</xref><xref ref-type="fig" rid="F6">, 14</xref><tp:nomenclature-citation-list><tp:nomenclature-citation><tp:taxon-name><tp:taxon-name-part taxon-name-part-type="genus">Ankylopteryx</tp:taxon-name-part> <tp:taxon-name-part taxon-name-part-type="species">anomala</tp:taxon-name-part></tp:taxon-name><comment><xref ref-type="bibr" rid="B4">Brauer 1864</xref>: 901. Lectotype ♂, <named-content xmlns:xlink="http://www.w3.org/1999/xlink" content-type="dwc:institutional_code" xlink:type="simple">NHMW</named-content> (<italic>visum</italic>).</comment></tp:nomenclature-citation><tp:nomenclature-citation><tp:taxon-name><tp:taxon-name-part taxon-name-part-type="subgenus">Sencera</tp:taxon-name-part> <tp:taxon-name-part taxon-name-part-type="species">scioneura</tp:taxon-name-part></tp:taxon-name><comment><xref ref-type="bibr" rid="B15">Navás 1924</xref> [1925]: 27. Holotype ♂, <named-content xmlns:xlink="http://www.w3.org/1999/xlink" content-type="dwc:institutional_code" xlink:type="simple">ZMB</named-content> (<italic>visum</italic>). <bold>Syn. n.</bold></comment></tp:nomenclature-citation><tp:nomenclature-citation><tp:taxon-name><tp:taxon-name-part taxon-name-part-type="subgenus">Sencera</tp:taxon-name-part> <tp:taxon-name-part taxon-name-part-type="species">feae</tp:taxon-name-part></tp:taxon-name><comment><xref ref-type="bibr" rid="B16">Navás 1929</xref>: 371. Holotype ♂, <named-content xmlns:xlink="http://www.w3.org/1999/xlink" content-type="dwc:institutional_code" xlink:type="simple"><named-content content-type="dwc:institutional_code" xlink:type="simple">MCSN</named-content></named-content> (<italic>visum</italic>). <bold>Syn. n.</bold></comment></tp:nomenclature-citation><tp:nomenclature-citation><tp:taxon-name><tp:taxon-name-part taxon-name-part-type="subgenus">Sencera</tp:taxon-name-part> <tp:taxon-name-part taxon-name-part-type="species">feai</tp:taxon-name-part></tp:taxon-name><comment><xref ref-type="bibr" rid="B17">Navás 1930</xref>: 23 [<italic>lapsus calami pro <tp:taxon-name><tp:taxon-name-part taxon-name-part-type="genus">Sencera</tp:taxon-name-part> <tp:taxon-name-part taxon-name-part-type="species">feae</tp:taxon-name-part></tp:taxon-name></italic><xref ref-type="bibr" rid="B16">Navás 1929</xref>].</comment></tp:nomenclature-citation><tp:nomenclature-citation><tp:taxon-name><tp:taxon-name-part taxon-name-part-type="subgenus">Sencera</tp:taxon-name-part> <tp:taxon-name-part taxon-name-part-type="species">exquisita</tp:taxon-name-part></tp:taxon-name><comment><xref ref-type="bibr" rid="B14">Nakahara 1955</xref>: 143. Holotype ♂, <named-content xmlns:xlink="http://www.w3.org/1999/xlink" content-type="dwc:institutional_code" xlink:type="simple">NMNS</named-content> (<italic>visum</italic>). <bold>Syn. n.</bold></comment></tp:nomenclature-citation><tp:nomenclature-citation><tp:taxon-name><tp:taxon-name-part taxon-name-part-type="genus">Ankylopteryx</tp:taxon-name-part> (<tp:taxon-name-part taxon-name-part-type="subgenus">Sencera</tp:taxon-name-part>) <tp:taxon-name-part taxon-name-part-type="species">anomala</tp:taxon-name-part></tp:taxon-name><comment> Brauer: <xref ref-type="bibr" rid="B7">Brooks and Barnard 1990</xref>: 157 [combination implied].</comment></tp:nomenclature-citation><tp:nomenclature-citation><tp:taxon-name><tp:taxon-name-part taxon-name-part-type="genus">Ankylopteryx</tp:taxon-name-part> (<tp:taxon-name-part taxon-name-part-type="subgenus">Sencera</tp:taxon-name-part>) <tp:taxon-name-part taxon-name-part-type="species">scioneura</tp:taxon-name-part></tp:taxon-name><comment> (Navás): <xref ref-type="bibr" rid="B7">Brooks and Barnard 1990</xref>: 157 [combination implied].</comment></tp:nomenclature-citation><tp:nomenclature-citation><tp:taxon-name><tp:taxon-name-part taxon-name-part-type="genus">Ankylopteryx</tp:taxon-name-part> (<tp:taxon-name-part taxon-name-part-type="subgenus">Sencera</tp:taxon-name-part>) <tp:taxon-name-part taxon-name-part-type="species">feae</tp:taxon-name-part></tp:taxon-name><comment> (Navás): <xref ref-type="bibr" rid="B7">Brooks and Barnard 1990</xref>: 157 [combination implied].</comment></tp:nomenclature-citation><tp:nomenclature-citation><tp:taxon-name><tp:taxon-name-part taxon-name-part-type="genus">Ankylopteryx</tp:taxon-name-part> (<tp:taxon-name-part taxon-name-part-type="subgenus">Sencera</tp:taxon-name-part>) <tp:taxon-name-part taxon-name-part-type="species">exquisita</tp:taxon-name-part></tp:taxon-name><comment> (Nakahara): <xref ref-type="bibr" rid="B7">Brooks and Barnard 1990</xref>: 157 [combination implied]; <xref ref-type="bibr" rid="B28">Yang et al. 2005</xref>: 56.</comment></tp:nomenclature-citation><tp:nomenclature-citation><tp:taxon-name><tp:taxon-name-part taxon-name-part-type="genus">Ankylopteryx</tp:taxon-name-part> <tp:taxon-name-part taxon-name-part-type="species">exquisita</tp:taxon-name-part></tp:taxon-name><comment> (Nakahara): <xref ref-type="bibr" rid="B24">Tsukaguchi 1995</xref>: 131.</comment></tp:nomenclature-citation></tp:nomenclature-citation-list></tp:nomenclature><tp:treatment-sec sec-type="Diagnosis"><title>Diagnosis.</title><p>As for the subgenus (<italic>vide supra</italic>).</p></tp:treatment-sec><tp:treatment-sec sec-type="Description"><title>Description.</title><p>♂. Overall color in live specimens light green with mostly greyish brown and some whitish markings (Fig. <xref ref-type="fig" rid="F3">3</xref>); in dried specimens green areas appears pale yellow or light brown.</p><fig id="F3" position="float" orientation="portrait"><label>Figures 3–6.</label><caption><p>Photographs of forewings of <tp:taxon-name><tp:taxon-name-part taxon-name-part-type="genus">Ankylopteryx</tp:taxon-name-part> (<tp:taxon-name-part taxon-name-part-type="subgenus">Sencera</tp:taxon-name-part>) <tp:taxon-name-part taxon-name-part-type="species">anomala</tp:taxon-name-part></tp:taxon-name> (Brauer) <bold>3</bold> Lectotype male from Pulo Milu, Nicobar Islands, India (<named-content xmlns:xlink="http://www.w3.org/1999/xlink" content-type="dwc:institutional_code" xlink:type="simple">NHMW</named-content>) (photograph by Harald Bruckner) <bold>4</bold> Holotype male (mirrored) of ‘<italic><tp:taxon-name><tp:taxon-name-part taxon-name-part-type="genus">Sencera</tp:taxon-name-part> <tp:taxon-name-part taxon-name-part-type="species">exquisita</tp:taxon-name-part></tp:taxon-name></italic> Nakahara’ from Taiwan, China (<named-content xmlns:xlink="http://www.w3.org/1999/xlink" content-type="dwc:institutional_code" xlink:type="simple">NMNS</named-content>) (photograph by Utsugi Jinbo) <bold>5</bold> Holotype male (mirrored) of ‘<italic><tp:taxon-name><tp:taxon-name-part taxon-name-part-type="genus">Sencera</tp:taxon-name-part> <tp:taxon-name-part taxon-name-part-type="species">feae</tp:taxon-name-part></tp:taxon-name></italic> Navás’ from Bhamò, Myanmar (<named-content xmlns:xlink="http://www.w3.org/1999/xlink" content-type="dwc:institutional_code" xlink:type="simple"><named-content content-type="dwc:institutional_code" xlink:type="simple">MCSN</named-content></named-content>) (photograph by Maria Tavano) <bold>6</bold> Holotype male (mirrored) of ‘<italic><tp:taxon-name><tp:taxon-name-part taxon-name-part-type="genus">Sencera</tp:taxon-name-part> <tp:taxon-name-part taxon-name-part-type="species">scioneura</tp:taxon-name-part></tp:taxon-name></italic> Navás’ from New Britain, Papua New Guinea (<named-content xmlns:xlink="http://www.w3.org/1999/xlink" content-type="dwc:institutional_code" xlink:type="simple">ZMB</named-content>) (photograph by Lukas Kirschey). All photographs used with permission.</p></caption><graphic xmlns:xlink="http://www.w3.org/1999/xlink" xlink:href="zookeys-543-111-g003.jpg" position="float" orientation="portrait" xlink:type="simple" id="oo_68420.jpg"/></fig><p><italic>Head</italic>: vertex smooth, raised and flat; laterally pale green, medially light green, with brown marking medially above toruli [varying in size and intensity of coloration from faint to dark, heart-shaped marking]. Frons smooth and flat; light green to whitish [in some specimens slightly darker than vertex] with small brown marking medially below toruli [varying in size and intensity of coloration from not visible to clearly visible marking (size about distance between toruli)]. Malar space broad; with brown marking extending from mandibular base to lower compound eye margin and epistomal sulcus. Clypeus smooth, slightly raised, indented medially at apical margin; medially light green to whitish, laterally and apically with brown marking. Labrum smooth, flat, apical margin simple without indentation, with brown markings basolaterally and apically. Mandible smooth, apex pointed; dark brown. Maxillary palp light green, fifth <!--PageBreak-->palpomere brown. Labial palp light green, third palpomere brown. Gena ventrally flat; light green [in few specimens with brown marking medially]. Scape short and broad (ca. 1.25 times as long as wide); light green to whitish with brown marking laterally [varying in size and intensity of coloration from absent to dark brown longitudinal band]. Pedicel short (ca. 1.1 times as long as wide); light green to whitish. Flagellomeres ca. 2.4 times as long as wide; light green to whitish; setae in 4 rows, long (varying within single flagellomere from as long as flagellum width to twice as long), brown.</p><p><italic>Thorax</italic>: pronotum ca. 0.9 times as long as wide; light green with brown longitudinal marking anterolaterally [varying in size from spot anteriorly to stretching over 2/3 of pronotum and intensity of coloration from almost not visible to dark brown]; setae whitish, long. Meso- and metathorax light green laterally and ventrally, dorsally mostly brown-greyish with some light green and pale green [intensity of brown greyish markings varying]; setae whitish, microsetae dense, long setae sparse. Prescutum with more light green than brown-greyish in some specimens; setae whitish, microsetae dense, long setae sparse. Metascutum with whitish marking; setae whitish, microsetae dense, long setae sparse medioanteriorly. Postmetascutellum light green with small brown-greyish marking anteriorly; setae whitish, microsetae dense, long setae sparse.</p><p><italic>Legs</italic>: light green, fifth tarsomere and pretarsal claws dark brown; most specimens with brown marking mediodistally on pro- and mesotibia [varying in size and intensity <!--PageBreak-->of coloration of marking from absent on both legs to well-defined dark brown spots on both legs, marking on mesotibia mostly smaller than on protibia]; setae long, mostly whitish, some brown. Pretarsal claws dilated basally.</p><p><italic>Forewing</italic> (Figs <xref ref-type="fig" rid="F2">2</xref>–<xref ref-type="fig" rid="F4">10</xref>): mean length 10.7 mm; wing ca. 2.6 times as long as wide, slightly pointed apically. Veins mostly pale green [varying from almost all pale green to several veins dark at joints to various veins completely dark]; setae whitish [some setae partially brown, corresponding with wing markings]. Markings on membrane vary from almost absent (with small, faint, light-brown markings) to several dark-brown markings; costal area broad (ca. 0.3 times as wide as total wing width, varying between 0.27–0.33 mm); pterostigma varying from faint light brown (almost absent) to dark brown, extending over 4 crossveins (<italic>2sc-r</italic> – <italic>5sc-r</italic>); <italic>1c-sc</italic> (basal costal crossvein) brown at wing margin; <italic>1sc-r</italic> (bsx) brown; <italic>1rs-m</italic> brown in some specimens; <italic>1r-rs</italic> brown in some specimens. Membrane sometimes with brown marking surrounding <italic>r-rs</italic> (radial crossveins) crossveins (normally <italic>7r-rs</italic> – <italic>10r-rs</italic>), with brown marking in some specimens at <italic>Rs</italic> on a few <italic>r-rs</italic>. Venation as in most <tp:taxon-name><tp:taxon-name-part taxon-name-part-type="tribe">Ankylopterygini</tp:taxon-name-part></tp:taxon-name> except <italic>im</italic> cell absent; <italic>Psm</italic> continuous with outer gradates; number of inner gradates varying from 5–7 (number varies also in a single individual, with left and right wings bearing different numbers); veins mostly brown, with brown marking on surrounding membrane of some veins in several specimens; basal inner gradate meeting <italic>Psm</italic>; most specimens with brown marking surrounding base of inner gradates; number of outer gradates varying from 6–8 (varying also between wings in same individual); faint brown coloration on surrounding membrane of outer gradates in a few specimens; <italic>Cu2</italic> and <italic>1A</italic> with brown marking at wing margin in some specimens; <italic>dcc</italic> closed, marked brown [varying in coloration from light to dark brown and in size of marking from not filling the entire cell to extending into the surrounding cells]; 5 <italic>psm-psc</italic> (crossveins between <italic>Psm</italic> and <italic>Psc</italic>) apical of <italic>dcc</italic>, some crossveins with light brown markings surrounding vein in several specimens; light brown markings surrounding <!--PageBreak-->some terminal branches of <italic>Psc</italic>; junction of wing margin and veins brown in most specimens, especially in apical half of wing.</p><fig id="F4" position="float" orientation="portrait"><label>Figures 7–10.</label><caption><p>Photographs of forewings of <tp:taxon-name><tp:taxon-name-part taxon-name-part-type="genus">Ankylopteryx</tp:taxon-name-part> (<tp:taxon-name-part taxon-name-part-type="subgenus">Sencera</tp:taxon-name-part>) <tp:taxon-name-part taxon-name-part-type="species">anomala</tp:taxon-name-part></tp:taxon-name> (Brauer) showing gradations in wing colouration, from almost unmarked (<bold>7</bold>), to slightly marked (<bold>8</bold>), to more strongly marked (<bold>9</bold>), and ultimately to very strongly marked (<bold>10</bold>). Specimens from Vanuatu (<bold>7</bold>), Brunei (<bold>8</bold>), Myanmar (<bold>9</bold>), and Hainan, China (<bold>10</bold>). All photographs by L.C.V.B.</p></caption><graphic xmlns:xlink="http://www.w3.org/1999/xlink" xlink:href="zookeys-543-111-g004.jpg" position="float" orientation="portrait" xlink:type="simple" id="oo_68421.jpg"/></fig><p><italic>Hind wing</italic>: narrow (ca. 3.5 times as long as wide), apically more strongly pointed than forewing. Veins mostly pale green [varying from almost all pale green to some veins brown at joints, only few veins completely brown]; setae pale [some setae partially brown, corresponding with wing markings]. Costal area narrow (ca. 0.11 times as wide as total wing width). Several <italic>r-rs</italic> (<italic>Rx</italic>) with brown markings surrounding vein (normally <italic>6r-rs</italic> – <italic>9r-rs</italic>) in most specimens, or only brown veins without surrounding marking; number of inner gradates varying from 3–5 (varies also between wings in same specimen); veins mostly brown; basal inner gradate meeting <italic>Psm</italic>; most specimens with brown marking surrounding base of inner gradates; number of outer gradates varying from 4–7 (also varies at times between wings in same specimen); veins mostly brown. Area between <italic>Cu<sub>2</sub></italic> and basal-most terminal branch <italic>Psc</italic> with brown marking [varying in size and intensity of coloration]. Light brown markings surrounding some terminal <italic>Psm</italic> branches in some specimens; some <italic>psm-psc</italic> with small light brown markings surrounding vein in some specimens, two apicalmost <italic>psm-psc</italic> brown in most specimens; junction of wing margin and veins brown in most specimens, especially in apical half of wing.</p><!--PageBreak--><p><italic>Abdomen</italic>: Terga light green with brown-greyish markings dorsally on terga IV–IX, markings broader on anterior terga. Sterna light green; sterna VIII+IX fused. Setae whitish, microsetae dense, long setae more sparse.</p><p><italic>Genitalia</italic> (Figs <xref ref-type="fig" rid="F5">11</xref>, <xref ref-type="fig" rid="F5">12</xref>): Only gonarcus, entoprocessus, and pseudopenis present. Gonarcus broadened at several locations, especially at apex of lateral arms [variation in general width of gonarcus between specimens; medial arch of gonarcus varying from smooth and only slightly broadened to having broader area forming small horn-like structure]. Entoprocessus loosely attached at narrow connection point to gonarcus; broadened medially, arms meeting medially, forming arch from gonarcus over pseudopenis. Pseudopenis long, subapically broadened and pointed apically [pseudopenis does not stain well in some specimens]. Gonosaccus with few gonosetae.</p><fig id="F5" position="float" orientation="portrait"><label>Figures 11–13.</label><caption><p>Male and female terminalia of <tp:taxon-name><tp:taxon-name-part taxon-name-part-type="genus">Ankylopteryx</tp:taxon-name-part> (<tp:taxon-name-part taxon-name-part-type="subgenus">Sencera</tp:taxon-name-part>) <tp:taxon-name-part taxon-name-part-type="species">anomala</tp:taxon-name-part></tp:taxon-name> (Brauer). <bold>11</bold> Line drawing of male genitalic sclerites <bold>12</bold> Lateral view of male abdominal apex with genitalia <bold>13</bold> Lateral view of female abdominal apex with genitalia.</p></caption><graphic xmlns:xlink="http://www.w3.org/1999/xlink" xlink:href="zookeys-543-111-g005.jpg" position="float" orientation="portrait" xlink:type="simple" id="oo_68422.jpg"/></fig><p>♀. Characters as in male except terminalia: <italic>Terminalia</italic> (Fig. <xref ref-type="fig" rid="F5">13</xref>) Sterna VII straight, apically slightly pointed ventrally, with setae at apex. Subgenitale and spermatheca with spermaduct present; subgenitale bilobed apically; spermatheca round (as wide as long); spermaduct coiled, ca. 2 times as long as spermatheca.</p></tp:treatment-sec><tp:treatment-sec sec-type="Measurements"><title>Measurements.</title><p>Based on average from 5 specimens: Head 0.74 times as long as wide; upper distance between compound eyes 1.22 times lower distance between compound eyes; clypeus 0.51 times as long as wide; labrum 0.52 times as long as wide; malar space 1.09 times as long as mandibular base is broad; scape 1.09 times as long as wide; pedicel 1.19 times as long as wide; flagellomeres 3.7 times as long as wide (meas<!--PageBreak-->ured medially on flagellum); thorax 1.43 times as long as wide (measured in dorsal view); pronotum 0.95 times as long as wide (measured in dorsal view); forewing 2.62 times as long as wide; forewing costal width 0.3 times width of forewing; hindwing 3.57 times as long as wide; terga 1.51 times as long as wide (average of third tergum, difficult to measure when dry).</p><p><bold>Lectotype (here designated).</bold> ♂, [India], M, Novara [Reise], 1857–59, Milu, Nicob. (Fig. <xref ref-type="fig" rid="F3">3</xref>) [this is the first specimen referred to by <xref ref-type="bibr" rid="B4">Brauer (1864)</xref> in “Ins. Nicobaricae Milu et Sambelong”, where Milu refers to today’s Pulomilo or sometimes as Pulo Milu, a small island off the north coast of Little Nicobar], deposited in <named-content xmlns:xlink="http://www.w3.org/1999/xlink" content-type="dwc:institutional_code" xlink:type="simple">NHMW</named-content>. We have selected this syntype specimen to serve as the lectotype given the fact that it preserves the most characters (the paralectotype is today in exceedingly poor condition), and better ensures the correct application of the epithet. It should be noted that at some point holotype and paratype labels were placed on Brauer’s series, likely by a curator of the collection as these are newer labels, but these have no standing as <!--PageBreak-->Brauer himself never selected an individual to act as the name-bearing type and no subsequent designations of lectotype have ever been published. Thus, those labels have no nomenclatural standing and this is fortunate as the ‘paratypus’ label was placed on the most complete specimen (here selected as the lectotype), and the ‘holotypus’ label on the least well preserved specimen (thus serving the least value to taxonomic stability had they any validity).</p></tp:treatment-sec><tp:treatment-sec sec-type="Paralectotype"><title>Paralectotype.</title><p>♂, [India], O, Novara Reise, 1857–59, Sambelong, Nicob. [this is the second specimen referred to by <xref ref-type="bibr" rid="B4">Brauer (1864)</xref>, “Ins. Nicobaricae Milu et Sambelong”, with Sambelong today being the island of Grand Nicobar], deposited in <named-content xmlns:xlink="http://www.w3.org/1999/xlink" content-type="dwc:institutional_code" xlink:type="simple">NHMW</named-content>.</p></tp:treatment-sec><tp:treatment-sec sec-type="material"><title>Additional material examined.</title><p>In addition to the syntype series, a total of 47 specimens available for study (21 ♂♂, 11 ♀♀, 15 sex undetermined), institutional repository and original identification of material indicated in square brackets: <bold>AUSTRALIA</bold>: 1♂, label imprecise: “Australia?”, date unknown; collector unknown [BMNH: originally as <italic><tp:taxon-name><tp:taxon-name-part taxon-name-part-type="genus">Sencera</tp:taxon-name-part> <tp:taxon-name-part taxon-name-part-type="species">scioneura</tp:taxon-name-part></tp:taxon-name></italic>]. <bold>BRUNEI</bold>: 3♂♂, 1 sex indet., June 16<sup>th</sup> 1984, collector A. Saman, Triencide trap [BMNH: originally as <italic><tp:taxon-name><tp:taxon-name-part taxon-name-part-type="genus">Sencera</tp:taxon-name-part> <tp:taxon-name-part taxon-name-part-type="species">anomala</tp:taxon-name-part></tp:taxon-name></italic>]. <bold>CHINA</bold>: 1 sex indet., Hainan, You Boi, 1911, collector unknown [BMNH: originally as <italic><tp:taxon-name><tp:taxon-name-part taxon-name-part-type="genus">Sencera</tp:taxon-name-part> <tp:taxon-name-part taxon-name-part-type="species">exquisita</tp:taxon-name-part></tp:taxon-name></italic>]. <bold>INDIA</bold>: 1 sex indet., Pirmed, 3400 ft., May 4<sup>th</sup>–6<sup>th</sup> 1937, collector Travencore [BMNH: indet. #1]. <bold>INDONESIA</bold>: 1♀, Sulawesi, Utaria, October 1985, collector unknown, Project Wallace of the R. Ent. Soc. Lond. [BMNH: originally as <italic><tp:taxon-name><tp:taxon-name-part taxon-name-part-type="genus">Sencera</tp:taxon-name-part> <tp:taxon-name-part taxon-name-part-type="species">anomala</tp:taxon-name-part></tp:taxon-name></italic>]. <bold>MALAYSIA</bold>: 1♂, 2 sex indet., Bettotan near Sandakan, individual dates of July 26<sup>th</sup>, July 30<sup>th</sup>, and August 3<sup>rd</sup> 1927, collectors C.B.K &amp; H.M.P [BMNH: originally as <italic><tp:taxon-name><tp:taxon-name-part taxon-name-part-type="genus">Sencera</tp:taxon-name-part> <tp:taxon-name-part taxon-name-part-type="species">anomala</tp:taxon-name-part></tp:taxon-name></italic>]; 2♂♂, 1 sex indet., Cameron Highlands, May 22<sup>nd</sup> 1983, Methyl Eugenol lure trap, collector R.A.I. Drew [<named-content xmlns:xlink="http://www.w3.org/1999/xlink" content-type="dwc:institutional_code" xlink:type="simple">CSCA</named-content>: indet]; 1♂, 3 sex indet., Kedah, nr. Jitra, individual dates of April 4<sup>th</sup>, 10<sup>th</sup>, and 11<sup>th</sup> 1928, collector H.M. Pendlebury [BMNH: indet. #2]; 6♂♂, Selangor, Gomback, Ulu Gomback Research Station, March 16<sup>th</sup>–17<sup>th</sup> 2006, <named-content xmlns:xlink="http://www.w3.org/1999/xlink" content-type="dwc:verbatimCoordinates" xlink:type="simple">03°19'29"N 101°45'11"E</named-content>, Steiner trap, Methyl Eugenol, collector T. Dikow [5♂♂ <named-content xmlns:xlink="http://www.w3.org/1999/xlink" content-type="dwc:institutional_code" xlink:type="simple">CSCA</named-content>: indet; 1♂ <named-content xmlns:xlink="http://www.w3.org/1999/xlink" content-type="dwc:institutional_code" xlink:type="simple">CAS</named-content>: indet.]; 1♀, Selangor, Ulu Langat, November 2<sup>nd</sup> 1981, collector K.R. Tuck [BMNH: indet. #2]. <bold>MYANMAR</bold>: 2♂♂, 1♀, Tenasserim, 1938, collector McLachlan [BMNH: indet. #1]; 1♂, Bhamò, Birmania, vii.1886 [<named-content xmlns:xlink="http://www.w3.org/1999/xlink" content-type="dwc:institutional_code" xlink:type="simple"><named-content content-type="dwc:institutional_code" xlink:type="simple">MCSN</named-content></named-content>: holotype of <italic><tp:taxon-name><tp:taxon-name-part taxon-name-part-type="genus">Sencera</tp:taxon-name-part> <tp:taxon-name-part taxon-name-part-type="species">feae</tp:taxon-name-part></tp:taxon-name></italic>]. <bold>NEPAL</bold>: 1♂, 1 sex indet., Chitwan, Sauraha, December 26<sup>th</sup> 1981 – January 9<sup>th</sup> 1982, collector L. Jessop [BMNH: originally as <italic><tp:taxon-name><tp:taxon-name-part taxon-name-part-type="genus">Sencera</tp:taxon-name-part> <tp:taxon-name-part taxon-name-part-type="species">feae</tp:taxon-name-part></tp:taxon-name></italic>]. <bold>PAPUA NEW GUINEA</bold>: 1♀, Finschhafen, April 9<sup>th</sup> 1944, collector E.S. Ross [<named-content xmlns:xlink="http://www.w3.org/1999/xlink" content-type="dwc:institutional_code" xlink:type="simple">CAS</named-content>: indet]; 1♂, Neu-Britannien, Ralum, F. Dahl S., zum Licht sufl., auz Juli 96., 13.12.96 [<named-content xmlns:xlink="http://www.w3.org/1999/xlink" content-type="dwc:institutional_code" xlink:type="simple">ZMB</named-content>: holotype of <italic><tp:taxon-name><tp:taxon-name-part taxon-name-part-type="genus">Sencera</tp:taxon-name-part> <tp:taxon-name-part taxon-name-part-type="species">scioneura</tp:taxon-name-part></tp:taxon-name></italic>]. <bold>SRI LANKA</bold> [Ceylon]: 1♀, Galle, February 10<sup>th</sup> 1907, collectors Bainbrigge &amp; Fletcher [BMNH: originally as <italic><tp:taxon-name><tp:taxon-name-part taxon-name-part-type="genus">Sencera</tp:taxon-name-part> <tp:taxon-name-part taxon-name-part-type="species">feae</tp:taxon-name-part></tp:taxon-name></italic>]; 1 sex indet., Kottawa, April 24<sup>th</sup> 1892, collector unknown [BMNH: indet. #1]; 1♀, Nawalapitiya, 1938, collector McLachlan [BMNH: indet. #1]; 1♀, detailed locality unknown, 1938, collector McLachlan [BMNH: indet. #1]. <bold>VANUATU</bold> [New Hebrides]: 1♀, Erromanga, July 1930, collector L.E. Cheesman [BMNH: originally as <italic><tp:taxon-name><tp:taxon-name-part taxon-name-part-type="genus">Sencera</tp:taxon-name-part> <tp:taxon-name-part taxon-name-part-type="species">scioneura</tp:taxon-name-part></tp:taxon-name></italic>]; 2♀♀, Malekula, Ounua, March-April 1929 and May 1930, collector L.E. Cheesman [BMNH: originally as <italic><tp:taxon-name><tp:taxon-name-part taxon-name-part-type="genus">Sencera</tp:taxon-name-part> <tp:taxon-name-part taxon-name-part-type="species">scioneura</tp:taxon-name-part></tp:taxon-name></italic>]. <bold>TAIWAN</bold> [Central Formosa]: 2 sex indet., Suishako, 1911, collector unknown [BMNH: originally as <italic><tp:taxon-name><tp:taxon-name-part taxon-name-part-type="genus">Sencera</tp:taxon-name-part> <tp:taxon-name-part taxon-name-part-type="species">exquisita</tp:taxon-name-part></tp:taxon-name></italic>]; 1♂, Hori Formosa, 5.v.1939, <!--PageBreak-->Tomio Kaneko [<named-content xmlns:xlink="http://www.w3.org/1999/xlink" content-type="dwc:institutional_code" xlink:type="simple">NMNS</named-content>: holotype of <italic><tp:taxon-name><tp:taxon-name-part taxon-name-part-type="genus">Sencera</tp:taxon-name-part> <tp:taxon-name-part taxon-name-part-type="species">exquisita</tp:taxon-name-part></tp:taxon-name></italic>]. <bold>THAILAND</bold>: 1♀, Chiang Mai Province, Samoeng Tai, 600m, July 14<sup>th</sup> 2013, <named-content xmlns:xlink="http://www.w3.org/1999/xlink" content-type="dwc:verbatimCoordinates" xlink:type="simple">18.8598°N 98.6507°E</named-content>, collector S. Winterton [<named-content xmlns:xlink="http://www.w3.org/1999/xlink" content-type="dwc:institutional_code" xlink:type="simple">CSCA</named-content>: indet]; 1♂, 3 sex indet., Trang Province, Khao Chong, October 20<sup>th</sup>–27<sup>th</sup> and December 1<sup>st</sup>–8<sup>th</sup> 2008, <named-content xmlns:xlink="http://www.w3.org/1999/xlink" content-type="dwc:verbatimCoordinates" xlink:type="simple">7 32’ N 99 47’ E</named-content>, collectors P. Kongnoo &amp; T. Tongrod [<named-content xmlns:xlink="http://www.w3.org/1999/xlink" content-type="dwc:institutional_code" xlink:type="simple">CSCA</named-content>: indet].</p></tp:treatment-sec><tp:treatment-sec sec-type="Comment"><title>Comment.</title><p>Although previous authors have alluded to other, putative species in <italic><tp:taxon-name><tp:taxon-name-part taxon-name-part-type="subgenus">Sencera</tp:taxon-name-part></tp:taxon-name></italic> (e.g., <xref ref-type="bibr" rid="B20">New 2003</xref>), we cannot confirm any such diversity and all of those forms result from splitting species based on minor variations in wing pattern and coloration. We have found that such patterns are merely variants of a single widespread species. The patterns only superficially appear to be geographically distinct when looking at very small sample sizes from isolated geographic localities (<italic>vide infra</italic>).</p></tp:treatment-sec><tp:treatment-sec><!--Section generated to contain objects referenced in tp:taxon-treatment.--><fig id="F1" position="float" orientation="portrait"><label>Figure 1.</label><caption><p>Photograph of live male of <tp:taxon-name><tp:taxon-name-part taxon-name-part-type="genus">Ankylopteryx</tp:taxon-name-part> (<tp:taxon-name-part taxon-name-part-type="subgenus">Sencera</tp:taxon-name-part>) <tp:taxon-name-part taxon-name-part-type="species">anomala</tp:taxon-name-part></tp:taxon-name> (Brauer) from Chiang Mai, Thailand (photograph by S.L. Winterton).</p></caption><graphic xmlns:xlink="http://www.w3.org/1999/xlink" xlink:href="zookeys-543-111-g001.jpg" position="float" orientation="portrait" xlink:type="simple" id="oo_68418.jpg"/></fig><fig id="F2" position="float" orientation="portrait"><label>Figure 2.</label><caption><p>Line drawing of forewing of <tp:taxon-name><tp:taxon-name-part taxon-name-part-type="genus">Ankylopteryx</tp:taxon-name-part> (<tp:taxon-name-part taxon-name-part-type="subgenus">Sencera</tp:taxon-name-part>) <tp:taxon-name-part taxon-name-part-type="species">anomala</tp:taxon-name-part></tp:taxon-name> (Brauer).</p></caption><graphic xmlns:xlink="http://www.w3.org/1999/xlink" xlink:href="zookeys-543-111-g002.jpg" position="float" orientation="portrait" xlink:type="simple" id="oo_68419.jpg"/></fig><fig id="F6" position="float" orientation="portrait"><label>Figures 14.</label><caption><p>Photograph of a live male of <tp:taxon-name><tp:taxon-name-part taxon-name-part-type="genus">Ankylopteryx</tp:taxon-name-part> (<tp:taxon-name-part taxon-name-part-type="subgenus">Sencera</tp:taxon-name-part>) <tp:taxon-name-part taxon-name-part-type="species">anomala</tp:taxon-name-part></tp:taxon-name> (Brauer) from Kuala Lumpur, Malaysia at a flower of an unidentified orchid species of the genus <italic><tp:taxon-name><tp:taxon-name-part taxon-name-part-type="genus">Bulbophyllum</tp:taxon-name-part></tp:taxon-name></italic> Thouars (<tp:taxon-name><tp:taxon-name-part taxon-name-part-type="family">Orchidaceae</tp:taxon-name-part></tp:taxon-name>: <tp:taxon-name><tp:taxon-name-part taxon-name-part-type="subfamily">Epidendroideae</tp:taxon-name-part></tp:taxon-name>) (photograph by P.T. Ong, used with permission).</p></caption><graphic xmlns:xlink="http://www.w3.org/1999/xlink" xlink:href="zookeys-543-111-g006.jpg" position="float" orientation="portrait" xlink:type="simple" id="oo_68423.jpg"/></fig></tp:treatment-sec><ref-list><ref id="B4"><mixed-citation xmlns:xlink="http://www.w3.org/1999/xlink" xlink:type="simple"><person-group><name name-style="western"><surname>Brauer</surname><given-names>F</given-names></name></person-group> (<year>1864</year>) <article-title>Entomologische Beiträge.</article-title> <source>Verhandlungen der Kaiserlich-Königlichen Zoologisch-Botanischen Gesellschaft in Wien</source> <volume>14</volume>: <fpage>891</fpage>–<lpage>902</lpage>. </mixed-citation></ref><ref id="B15"><mixed-citation xmlns:xlink="http://www.w3.org/1999/xlink" xlink:type="simple"><person-group><name name-style="western"><surname>Navás</surname><given-names>L</given-names></name></person-group> (<year>1924</year> [<year>1925</year>]) <article-title>Comunicaciones entomológicas. 7. Neurópteros del Museo de Berlín.</article-title> <source>Revista de la Real Academia de Ciencias Exactas, Físico-Químicas y Naturales de Zaragoza</source>, <series>1a Serie</series> <volume>9</volume>: <fpage>20</fpage>–<lpage>34</lpage>. [<date-in-citation content-type="publish-date">Date of publication 16 June 1925</date-in-citation>] </mixed-citation></ref><ref id="B16"><mixed-citation xmlns:xlink="http://www.w3.org/1999/xlink" xlink:type="simple"><person-group><name name-style="western"><surname>Navás</surname><given-names>L</given-names></name></person-group> (<year>1929</year>) <article-title>Insectos exóticos neurópteros y afines del Museo Civico de Génova.</article-title> <source>Annali del Museo Civico di Storia Naturale Giacomo Doria</source> <volume>53</volume>: <fpage>354</fpage>–<lpage>389</lpage>. </mixed-citation></ref><ref id="B17"><mixed-citation xmlns:xlink="http://www.w3.org/1999/xlink" xlink:type="simple"><person-group><name name-style="western"><surname>Navás</surname><given-names>L</given-names></name></person-group> (<year>1930</year>) <article-title>Insectos del Museo de París [5.<sup>a</sup> série].</article-title> <source>Brotéria</source>, <series>Série Zoológica</series> <volume>26</volume>: <fpage>5</fpage>–<lpage>24</lpage>. </mixed-citation></ref><ref id="B14"><mixed-citation xmlns:xlink="http://www.w3.org/1999/xlink" xlink:type="simple"><person-group><name name-style="western"><surname>Nakahara</surname><given-names>W</given-names></name></person-group> (<year>1955</year>) <article-title>New <tp:taxon-name><tp:taxon-name-part taxon-name-part-type="family">Chrysopidae</tp:taxon-name-part></tp:taxon-name> from Formosa.</article-title> <source>Kontyû</source> <volume>23</volume>(<issue>4</issue>): <fpage>143</fpage>–<lpage>147</lpage>, +3 pls. </mixed-citation></ref><ref id="B7"><mixed-citation xmlns:xlink="http://www.w3.org/1999/xlink" xlink:type="simple"><person-group><name name-style="western"><surname>Brooks</surname><given-names>SJ</given-names></name><name name-style="western"><surname>Barnard</surname><given-names>PC</given-names></name></person-group> (<year>1990</year>) <article-title>The green lacewings of the world: a generic review (<tp:taxon-name><tp:taxon-name-part taxon-name-part-type="order">Neuroptera</tp:taxon-name-part></tp:taxon-name>: <tp:taxon-name><tp:taxon-name-part taxon-name-part-type="family">Chrysopidae</tp:taxon-name-part></tp:taxon-name>).</article-title> <source>Bulletin of the British Museum of Natural History (Entomology)</source> <volume>59</volume>(<issue>2</issue>): <fpage>117</fpage>–<lpage>286</lpage>. </mixed-citation></ref><ref id="B28"><mixed-citation xmlns:xlink="http://www.w3.org/1999/xlink" xlink:type="simple"><person-group><name name-style="western"><surname>Yang</surname><given-names>X</given-names></name><name name-style="western"><surname>Yang</surname><given-names>J</given-names></name><name name-style="western"><surname>Li</surname><given-names>W</given-names></name></person-group> (<year>2005</year>) <source>Fauna Sinica: <tp:taxon-name><tp:taxon-name-part taxon-name-part-type="class">Insecta</tp:taxon-name-part></tp:taxon-name>, Volume 39: <tp:taxon-name><tp:taxon-name-part taxon-name-part-type="order">Neuroptera</tp:taxon-name-part></tp:taxon-name>: <tp:taxon-name><tp:taxon-name-part taxon-name-part-type="family">Chrysopidae</tp:taxon-name-part></tp:taxon-name></source>. <publisher-name>Science Press</publisher-name>, <publisher-loc>Beijing, China</publisher-loc>, <size units="page">xiii+398 pp</size>., +4 pls. <comment>[In Chinese, with English summary]</comment></mixed-citation></ref><ref id="B24"><mixed-citation xmlns:xlink="http://www.w3.org/1999/xlink" xlink:type="simple"><person-group><name name-style="western"><surname>Tsukaguchi</surname><given-names>S</given-names></name></person-group> (<year>1995</year>) <source><tp:taxon-name><tp:taxon-name-part taxon-name-part-type="family">Chrysopidae</tp:taxon-name-part></tp:taxon-name> of Japan (<tp:taxon-name><tp:taxon-name-part taxon-name-part-type="class">Insecta</tp:taxon-name-part></tp:taxon-name>, <tp:taxon-name><tp:taxon-name-part taxon-name-part-type="order">Neuroptera</tp:taxon-name-part></tp:taxon-name>)</source>. Privately published, <publisher-loc>Osaka, Japan</publisher-loc>, <size units="page">[ii]+224 pp</size>. </mixed-citation></ref><ref id="B20"><mixed-citation xmlns:xlink="http://www.w3.org/1999/xlink" xlink:type="simple"><person-group><name name-style="western"><surname>New</surname><given-names>TR</given-names></name></person-group> (<year>2003</year>) <source>The <tp:taxon-name><tp:taxon-name-part taxon-name-part-type="order">Neuroptera</tp:taxon-name-part></tp:taxon-name> of Malesia</source> [<source>Fauna Malesiana Handbook</source> <volume>4</volume>]. <publisher-name>Brill</publisher-name>, <publisher-loc>Leiden, The Netherlands</publisher-loc>, <size units="page">viii+204 pp</size>. </mixed-citation></ref></ref-list></tp:taxon-treatment>
